# Supplementary material for: Efficacy of Food Industry By-Product β-Glucan/Chitin–Chitosan on Lipid Profile of Overweight and Obese Individuals: Sustainability and Nutraceuticals
Source: Nutrients. 2024 Oct 9;16(19):3420. doi: 10.3390/nu16193420 (PMC11478763; doi:10.3390/nu16193420)
Supplement: Supplementary file 1 [file nutrients-16-03420-s001.zip]

Archive with 1 entries (1 files):
- nutrients-3234203-supplementary.pdf
